# Supplementary material for: Metagenomic sequencing sheds light on microbes putatively associated with pneumonia-related fatalities of white-tailed deer (Odocoileus virginianus)
Source: Microb Genom. 2024 Mar 27;10(3):001214. doi: 10.1099/mgen.0.001214 (PMC10995629; doi:10.1099/mgen.0.001214)
Supplement: Uncited Table S1. [file mgen-10-01214-s001.xlsx]

## Sheet: Cover Page
Metagenomic sequencing sheds light on putative pathogens associated with pneumonia-related fatalities of white-tailed deer (Odocoileus virginianus)
Melanie B. Prentice1*, Marie L.J. Gilbertson2, Daniel J. Storm3, Wendy C. Turner4, Daniel P. Walsh5, Marie E. Pinkerton6, Pauline L. Kamath7
1 Corresponding author; School of Food and Agriculture, University of Maine, Maine, USA; melanie.prentice@hakai.org; ORCID= 0000-0003-1445-4719
2 Wisconsin Cooperative Wildlife Research Unit, Department of Forest and Wildlife Ecology, University of Wisconsin-Madison, Wisconsin, USA; ORCID= 0000-0003-2142-0795
3 Wisconsin Department of Natural Resources, Wisconsin, USA
4 U.S. Geological Survey, Wisconsin Cooperative Wildlife Research Unit, Department of Forest and Wildlife Ecology, University of Wisconsin-Madison, Wisconsin, USA; ORCID= 0000-0002-0302-1646
5 U.S. Geological Survey, Montana Cooperative Wildlife Research Unit, University of Montana, USA; ORCID= 0000-0002-7772-2445
6 Department of Pathobiological Sciences, School of Veterinary Medicine, University of Wisconsin-Madison, Wisconsin, USA; ORCID= 0000-0003-0151-9667
7 School of Food and Agriculture & Maine Center for Genetics in the Environment, University of Maine, Maine, USA; ORCID= 0000-0002-6458-4514
Any use of trade, firm, or product names is for descriptive purposes only and does not imply endorsement by the U.S. Government.

## Sheet: Table S1
Supplementary Table S1. MinIONQC run statistics for long-read MinION Nanopore sequencing of 34 deer lung samples for a study assessing causative agents of pneumonia in Wisconsin white-tailed deer
(Odocoileus virginianus). Each run contained 3 multiplexed samples (randomized across case and control samples), except for run 1 which contained a single sample. Statistics for each run are provided for all reads
(top half of the table) and only “high quality” reads (i.e. Q>=7, bottom half of the table). Summary statistics across all runs are provided at the end of the table. Ultralong reads refers to the largest set of reads with N50 >100 kb.
	Run 1	Run 2	Run 3	Run 4	Run 5	Run 6	Run 7	Run 8	Run 9	Run 10	Run 11	Run 12	MIN	MEDIAN	MEAN	MAX
ALL READS
Total Gigabases	9.67957	7.47534	9.45308	10.654	8.3763	5.23633	12.0339	6.26152	11.6763	8.69813	12.4704	3.95166	3.95166	9.0756	8.83055	12.4704
Total Reads	10063802	3844275	11196074	5839462	5061055	2930839	8844367	4149297	10001699	7724583	5513555	4943032	2930839	5.67651e+06	6.676e+06	11196074
N50 Length	1394	7120	1077	3874	4708	4898	2477	3767	2968	2024	6510	1732	1077	3367.5	3545.75	7120
Mean length	961.8	1944.5	844.3	1824.5	1655	1786.6	1360.6	1509.1	1167.4	1126	2261.8	799.4	799.4	1434.85	1436.75	2261.8
Median length	608	628	520	823	623	677	672	598	490	539	810	372	372	615.5	613.333	823
Maximum length	684999	480636	338849	659272	229085	453516	182675	543066	259582	237706	419213	341076	182675	380144	402473	684999
Mean Q	11.1	12.3	12.6	11.3	11.7	12	11.7	11.8	12.2	11.9	12	11.2	11.1	11.85	11.8167	12.6
Median Q	11.5	12.7	13	11.7	12.1	12.5	12.2	12.3	12.7	12.4	12.6	11.5	11.5	12.35	12.2667	13
Reads
>10kb	15036	176446	27283	143248	159314	98479	131788	94410	186297	115732	279875	61969	15036	123760	124156	279875
>20kb	662	44135	1561	13877	23633	15483	8882	19957	46735	15215	40395	10972	662	15349	20125.6	46735
>50kb	17	886	19	125	130	109	53	506	1004	79	309	112	17	118.5	279.083	1004
>100kb	8	15	9	24	12	3	6	11	14	6	11	8	3	10	10.5833	24
>200kb	4	2	3	6	1	2	0	3	2	1	3	3	0	2.5	2.5	6
>500kb	2	0	0	1	0	0	0	1	0	0	0	0	0	0	0.333333	2
>1mkb	0	0	0	0	0	0	0	0	0	0	0	0	0	0	0	0
Ultralong	67	39	42	86	32	17	16	33	37	17	36	28	16	34.5	37.5	86
Q>=7 READS
Total Gigabases	8.62642	7.06427	8.9605	9.82075	7.90386	4.88085	11.0794	5.86774	10.903	8.08933	11.6144	3.613	3.613	8.35787	8.20195	11.6144
Total Reads	8831796	3551322	10491658	5274688	4681292	2671287	7995574	3805701	9149693	7049765	5015213	4443446	2671287	5.14495e+06	6.08012e+06	10491658
N50 Length	1417	7337	1093	3951	4836	5054	2545	3887	3111	2103	6676	1877	1093	3499	3657.25	7337
Mean length	976.7	1989.2	854.1	1861.9	1688.4	1827.2	1385.7	1541.8	1191.6	1147.5	2315.8	813.1	813.1	1463.75	1466.08	2315.8
Median length	618	639	524	842	633	687	682	607	494	545	827	374	374	625.5	622.667	842
Maximum length	242183	166310	81866	229707	186469	82611	145754	151167	151904	132902	322232	90737	81866	151536	165320	322232
Mean Q	11.9	12.8	13.1	11.9	12.2	12.6	12.4	12.4	12.8	12.5	12.7	11.8	11.8	12.45	12.425	13.1
Median Q	12	13	13.3	12	12.3	12.8	12.5	12.6	13	12.7	12.9	11.8	11.8	12.65	12.575	13.3
Reads
>10kb	13790	169215	26495	134892	152928	93751	124602	90423	177794	110604	265974	58008	13790	117603	118206	265974
>20kb	576	42640	1491	13050	22891	14872	8410	19232	45040	14652	38744	10335	576	14762	19327.8	45040
>50kb	2	853	6	40	108	93	33	474	964	68	279	86	2	89.5	250.5	964
>100kb	1	9	0	1	1	0	1	5	4	2	1	0	0	1	2.08333	9
>200kb	1	0	0	1	0	0	0	0	0	0	1	0	0	0	0.25	1
>500kb	0	0	0	0	0	0	0	0	0	0	0	0	0	0	0	0
>1mkb	0	0	0	0	0	0	0	0	0	0	0	0	0	0	0	0
Ultralong	6	19	0	3	3	0	2	11	9	4	4	0	0	3.5	5.08333	19
kb = kilobases

## Sheet: Table S2
Supplementary Table S2. List of putative pathogenic species identified in 34 samples of white-tailed deer (Odocoileus virginianus) from Wisconsin, USA. This list contains species identified by at least 100 reads.
Values inside the table represent the number of reads for which each species was identified in each sample. At the bottom of the table are statistics summarizing the read counts for each sample (across all species), and across all samples,
case samples only (N=17), and control samples only (N=17) (bottom right corner of the table). The final 3 columns of the table contain counts describing the total numbers of all samples, case samples, and control samples, in which each
species was identified. Rows highlighted in bold represent the 20 putative pathogenic species found in >1 individual.
Species	Case Samples																	Control Samples																	# Results (All Samples)	# Results (Case Samples)	# Results (Control Samples)
	17NX48	18NX24	18NX29	18NX36	18NX43	18NX44	18NX63	18NX66	19NX07	19NX36	19NX41	19NX64	19NX80	19NX90	20NX07	20NX09	21NX08	18NX35	18NX37	18NX41	19NX09	19NX10	19NX11	19NX12	19NX15	19NX23	19NX25	19NX27	19NX28	19NX42	19NX43	19NX75	19NX88	20NX01
Aeromonas bestiarum	-	-	-	-	-	-	-	-	-	-	-	256	-	-	-	-	-	-	-	-	-	-	-	-	-	-	-	-	-	-	-	-	-	-	1	1	0
Aeromonas hydrophila	-	-	-	-	-	-	-	-	-	-	-	700	-	-	-	-	-	-	-	-	-	-	-	-	-	-	-	-	-	-	-	-	-	-	1	1	0
Aeromonas media	-	-	-	-	-	-	-	-	-	-	-	260	-	-	-	-	-	-	-	-	-	-	-	-	-	-	-	-	-	-	-	-	-	-	1	1	0
Aeromonas salmonicida	-	-	-	-	-	-	-	-	-	-	-	1085	-	-	-	-	-	-	-	-	-	-	-	-	-	-	-	-	-	-	-	-	-	-	1	1	0
Aeromonas veronii	-	-	-	-	-	-	-	-	-	-	-	219	-	-	-	-	-	-	-	-	-	-	-	-	-	-	-	-	-	-	-	-	-	-	1	1	0
Anaplasma phagocytophilum	-	143	-	-	-	-	-	4128	-	-	387	-	-	-	-	-	-	-	-	-	-	-	-	-	-	-	-	-	-	-	-	-	-	-	3	3	0
Bacteroides fragilis	-	-	-	-	-	-	-	-	-	-	2587	-	-	-	-	-	-	-	114	-	-	-	-	-	-	-	-	-	-	-	253	-	-	-	3	1	2
Bacteroides heparinolyticus	-	-	-	-	-	-	-	-	-	-	-	-	-	-	-	-	-	-	-	-	-	-	-	-	-	-	-	-	-	-	-	-	213	-	1	0	1
Bacteroides thetaiotaomicron	-	-	-	-	-	-	-	-	-	-	916	-	-	-	-	-	-	-	-	-	-	-	-	-	-	-	-	-	-	-	-	-	-	-	1	1	0
Bibersteinia trehalosi	-	-	-	-	-	-	-	-	-	-	-	-	-	-	-	-	-	-	-	-	-	-	-	-	-	-	-	-	-	-	-	-	2004	-	1	0	1
Campylobacter phage	-	-	-	-	-	-	-	-	-	-	-	-	514	-	-	-	-	-	-	-	-	-	-	-	-	-	-	-	-	-	-	-	-	-	1	1	0
Clostridium beijerinckii	-	-	-	-	-	-	-	-	-	-	-	-	-	-	-	-	-	-	150	-	-	-	-	-	-	-	-	-	-	-	-	-	-	-	1	0	1
Clostridium botulinum	-	1000	-	2367	928	-	-	2203	5097	1861	150	-	3552	-	436	-	-	-	198675	-	-	-	-	-	-	-	652	-	-	-	-	-	323	127	13	9	4
Clostridium botulinum phage	-	-	-	-	-	-	-	-	-	-	-	-	-	-	-	-	-	-	211	-	-	-	-	-	-	-	-	-	-	-	-	-	-	-	1	0	1
Clostridium bovifaecis	-	-	-	-	-	-	-	-	-	-	-	-	-	-	-	-	-	-	559	-	-	-	-	-	-	-	-	-	-	-	-	-	-	-	1	0	1
Clostridium cochlearium	-	-	-	-	-	-	-	-	-	-	-	-	-	-	-	-	-	-	135	-	-	-	-	-	-	-	-	-	-	-	-	-	-	-	1	0	1
Clostridium felsineum	-	-	-	-	-	-	-	-	-	-	-	-	-	-	-	-	-	-	119	-	-	-	-	-	-	-	-	-	-	-	-	-	-	-	1	0	1
Clostridium haemolyticum	-	-	-	-	-	-	-	-	-	-	-	-	-	-	-	-	-	-	1952	-	-	-	-	-	-	-	-	-	-	-	-	-	-	-	1	0	1
Clostridium novyi	-	298	-	704	269	-	-	700	1455	576	-	-	1071	-	130	-	-	-	58025	-	-	-	-	-	-	-	199	-	-	-	-	-	-	-	10	8	2
Clostridium perfringens	-	-	-	-	-	-	-	-	-	-	-	-	-	163	-	-	-	-	-	-	-	-	-	-	-	-	-	-	-	-	-	200	-	-	2	1	1
Clostridium phage	-	-	-	-	-	-	-	-	-	-	-	-	-	-	-	-	-	-	4353	-	-	-	-	-	-	-	-	-	-	-	-	-	-	-	1	0	1
Clostridium septicum	-	-	-	114	-	-	-	-	-	-	-	-	137	-	-	-	-	-	-	-	-	-	-	-	-	-	-	-	-	-	-	-	-	-	2	2	0
Clostridium sordellii	-	-	-	179	-	-	-	-	-	-	122	-	-	13507	-	-	-	-	-	-	-	-	-	-	-	-	-	-	-	-	-	-	-	-	3	3	0
Clostridium sporogenes	-	-	-	-	-	-	-	-	-	-	-	-	-	-	-	-	-	-	621	-	-	-	-	-	-	-	-	-	-	-	-	-	-	-	1	0	1
Clostridium tetani	-	-	-	-	-	-	-	-	-	-	-	-	-	-	-	-	-	-	454	-	-	-	-	-	-	-	-	-	-	-	-	-	-	-	1	0	1
Enterobacteria phage	-	-	-	-	-	-	-	-	-	-	-	-	2543	-	-	-	-	-	-	-	-	-	-	-	-	-	-	-	-	-	-	-	-	-	1	1	0
Enterococcus faecalis	-	-	-	-	-	-	-	-	-	-	-	-	-	-	-	-	-	-	406	-	-	-	-	-	-	-	-	-	-	-	-	-	-	-	1	0	1
Enterococcus gallinarum	-	-	-	-	-	-	-	-	-	-	-	-	-	-	-	-	-	-	130	-	-	-	-	-	-	-	-	-	-	-	-	-	-	-	1	0	1
Escherichia albertii	-	-	-	-	-	-	-	-	-	-	-	-	-	-	-	-	-	-	-	-	-	-	-	-	-	-	-	-	-	-	-	-	-	-	0	0	0
Escherichia coli	-	-	-	-	-	-	-	-	-	-	-	547	22924	-	-	266	-	-	572	-	-	1093	-	-	-	-	-	102	367	-	-	202	-	113	9	3	6
Escherichia fergusonii	-	-	-	-	-	-	-	-	-	-	-	260	-	-	-	-	-	-	-	-	-	-	-	-	-	-	-	-	-	-	-	-	-	-	1	1	0
Escherichia phage	-	-	-	-	-	-	-	-	-	-	-	-	6492	-	-	-	-	-	-	-	-	-	-	-	-	-	-	-	-	-	-	-	-	-	1	1	0
Fusobacterium canifelinum	-	-	-	-	-	-	-	-	-	-	-	-	-	-	-	-	-	-	-	-	-	-	-	-	-	-	-	-	-	-	-	-	-	-	0	0	0
Fusobacterium gonidiaformans	-	163	-	-	-	-	-	-	-	-	145	-	162	-	-	-	-	-	-	-	-	-	-	-	-	-	-	-	-	-	-	-	112	-	4	3	1
Fusobacterium necrophorum	-	10911	-	-	-	-	-	-	-	-	9384	-	9160	-	-	-	-	-	-	-	-	-	-	-	-	-	-	-	-	-	-	-	12489	-	4	3	1
Fusobacterium nucleatum	-	102	-	-	-	-	-	-	-	-	-	-	222	-	-	-	-	-	-	-	-	-	-	-	-	-	-	-	-	-	-	-	173	-	3	2	1
Fusobacterium pseudoperiodonticum	-	-	-	-	-	-	-	-	-	-	-	-	-	-	-	-	-	-	-	-	-	-	-	-	-	-	-	-	-	-	-	-	-	-	0	0	0
Hafnia alvei	-	-	-	-	-	-	-	-	-	-	-	309	-	-	-	-	-	-	-	-	-	-	-	-	-	-	-	-	-	-	-	-	-	-	1	1	0
Klebsiella quasipneumoniae	-	-	-	-	-	-	-	-	-	-	-	-	3686	-	-	-	-	-	-	-	-	-	-	-	-	-	-	-	-	-	-	-	-	-	1	1	0
Mannheimia haemolytica	-	-	-	-	-	-	-	-	-	-	-	-	-	-	-	-	-	-	-	-	-	-	-	-	-	-	-	-	-	-	-	-	160	-	1	0	1
Mesomycoplasma hyopneumoniae	-	-	-	-	-	-	-	156	-	-	-	-	-	-	-	-	-	-	-	-	-	-	-	-	-	-	-	-	-	-	-	-	-	-	1	1	0
Mesomycoplasma ovipneumoniae	-	-	-	-	-	-	208	2188	-	-	-	-	-	176	-	-	-	-	-	-	-	-	-	-	-	-	-	-	-	146	-	-	-	-	4	3	1
Mycoplasma hyopneumoniae	-	-	-	-	-	-	-	191	-	-	-	-	-	-	-	-	-	-	-	-	-	-	-	-	-	-	-	-	-	-	-	-	-	-	1	1	0
Mycoplasma ovipneumoniae	-	-	-	-	-	-	-	863	-	-	-	-	-	-	-	-	-	-	-	-	-	-	-	-	-	-	-	-	-	-	-	-	-	-	1	1	0
Paenibacillus sonchi	-	-	-	-	-	-	-	-	-	-	-	-	1784	-	-	-	-	-	-	-	-	-	-	-	-	-	-	-	-	-	-	-	-	-	1	1	0
Paeniclostridium sordellii	-	-	-	181	-	-	-	-	-	-	126	-	-	13102	-	-	-	-	-	-	-	-	-	-	-	-	-	-	-	-	-	102	-	-	4	3	1
Paraclostridium bifermentans	-	-	-	-	-	-	-	-	-	-	-	-	-	1135	-	-	-	-	-	-	-	-	-	-	-	-	-	-	-	-	-	-	-	-	1	1	0
Parvimonas micra	-	-	-	-	-	-	-	-	-	-	242	-	-	-	-	-	-	-	-	-	-	-	-	-	-	-	-	-	-	-	-	-	-	-	1	1	0
Pasteurella multocida	106662	-	-	-	-	35622	-	-	33897	4415	1122	-	-	-	-	-	-	-	1153	427	358	157	-	-	-	-	-	-	-	402	-	-	-	-	10	5	5
Pectobacterium carotovorum	-	-	-	-	-	-	-	-	-	-	-	226	-	-	-	-	-	-	-	-	-	-	-	-	-	-	-	-	-	-	-	-	-	-	1	1	0
Pectobacterium versatile	-	-	-	-	-	-	-	-	-	-	-	107	-	-	-	-	-	-	-	-	-	-	-	-	-	-	-	-	-	-	-	-	-	-	1	1	0
Pseudomonas fragi	-	-	-	-	-	-	-	-	-	-	-	-	-	-	-	-	-	-	-	-	-	141	-	-	-	-	-	-	-	-	165	-	-	-	2	0	2
Pseudomonas proteolytica	-	-	-	-	-	-	-	-	-	-	-	-	-	-	-	-	-	-	-	-	-	-	-	-	-	-	-	-	-	-	169	-	-	-	1	0	1
Salmonella enterica	-	-	-	-	-	-	-	-	-	-	-	-	2605	-	-	-	-	-	-	-	-	-	-	-	-	-	-	-	-	-	-	-	-	-	1	1	0
Serratia marcescens	-	-	-	-	-	-	-	-	-	-	-	-	-	-	-	-	-	-	-	-	-	-	-	-	-	-	-	-	-	4394	-	-	-	-	1	0	1
Serratia ureilytica	-	-	-	-	-	-	-	-	-	-	-	-	-	-	-	-	-	-	-	-	-	-	-	-	-	-	-	-	-	2680	-	-	-	-	1	0	1
Staphylococcus aureus	-	-	-	-	-	-	-	-	-	-	-	-	2298	-	-	-	-	-	-	-	-	-	-	-	-	-	-	-	-	-	-	-	-	-	1	1	0
Stenotrophomonas maltophilia	-	-	-	-	-	-	-	-	-	-	-	-	713	-	-	-	-	-	-	-	-	-	-	-	-	-	-	-	-	-	-	-	-	-	1	1	0
Streptococcus agalactiae	-	-	-	-	-	-	-	-	-	-	-	-	-	-	-	-	-	-	463	-	-	-	-	-	-	-	-	-	-	-	-	-	-	-	1	0	1
Streptococcus anginosus	-	-	-	-	-	-	-	-	-	-	143	-	-	-	-	-	-	-	-	-	-	-	-	-	-	-	-	-	-	-	-	-	-	-	1	1	0
Streptococcus dysgalactiae	-	-	-	-	-	-	-	-	-	-	-	-	-	-	-	-	-	-	-	-	-	-	-	-	-	-	-	-	-	-	-	-	1984	-	1	0	1
Streptococcus equi	-	-	-	-	-	-	-	-	-	-	324	-	-	-	-	-	-	-	-	-	-	-	-	-	-	-	-	-	-	-	-	-	-	-	1	1	0
Streptococcus equinus	-	-	-	316	-	-	-	-	-	-	-	-	-	284	-	-	-	-	-	-	-	-	-	-	-	-	-	-	-	-	-	-	-	-	2	2	0
Streptococcus gallolyticus	-	-	-	-	-	-	-	-	-	-	-	-	-	1606	-	-	-	-	-	-	-	-	-	-	-	-	-	-	-	-	-	-	-	-	1	1	0
Streptococcus infantarius	-	-	-	204	-	-	-	-	-	-	-	-	-	102	-	-	-	-	-	-	-	-	-	-	-	-	-	-	-	-	-	-	-	-	2	2	0
Streptococcus lutetiensis	-	-	-	457	-	-	-	-	-	-	-	-	-	220	-	-	-	-	-	-	-	-	-	-	-	-	-	-	-	-	-	-	-	-	2	2	0
Streptococcus macedonicus	-	-	-	-	-	-	-	-	-	-	-	-	-	202	-	-	-	-	-	-	-	-	-	-	-	-	-	-	-	-	-	-	-	-	1	1	0
Streptococcus parasuis	-	-	-	-	-	-	-	-	-	-	-	-	-	-	-	-	-	-	125	-	-	-	-	-	-	-	-	-	-	-	-	-	-	-	1	0	1
Streptococcus pasteurianus	-	-	-	-	-	-	-	-	-	-	-	-	-	184	-	-	-	-	-	-	-	-	-	-	-	-	-	-	-	-	-	-	-	-	1	1	0
Streptococcus pneumoniae	-	-	-	-	-	-	-	-	-	-	-	-	-	-	-	-	-	-	651	-	-	-	-	-	-	-	-	-	-	-	-	-	-	-	1	0	1
Streptococcus pyogenes	-	-	-	-	-	-	-	-	-	-	-	-	-	-	-	-	-	-	-	-	-	-	-	-	-	-	-	-	-	-	-	-	144	-	1	0	1
Streptococcus ruminantium	-	-	-	-	-	-	-	-	-	-	-	-	-	-	-	-	-	-	173	-	-	-	-	-	-	-	-	-	-	-	-	-	2021	-	2	0	2
Streptococcus suis	-	-	-	-	-	-	-	-	-	-	-	-	-	-	-	-	-	-	-	-	-	-	-	-	-	-	-	-	-	-	-	-	228	-	1	0	1
Trueperella pecoris	-	-	-	-	-	113	-	-	-	-	-	-	-	-	-	-	-	-	-	-	-	-	-	-	-	-	-	-	-	-	-	-	-	-	1	1	0
Trueperella pyogenes	-	1444	100	-	-	26004	-	-	-	-	8614	-	-	-	-	-	3264	-	-	-	-	277	-	-	-	-	-	-	-	-	-	-	1018	-	7	5	2
MINIMUM	106662	102	100	114	269	113	208	156	1455	576	122	107	137	102	130	266	3264	0	114	427	358	141	0	0	0	0	199	102	367	146	165	102	112	113	100	100	102
MEDIAN	106662	298	100	260	598.5	26004	208	863	5097	1861	324	260	2298	220	283	266	3264	0	458.5	427	358	217	0	0	0	0	425.5	102	367	1541	169	200	275.5	120	367	514	265
MEAN	106662	2008.71	100	565.25	598.5	20579.7	208	1489.86	13483	2284	1866.31	396.9	3857.53	2789.18	283	266	3264	0	13452	427	358	417	0	0	0	0	425.5	102	367	1905.5	195.667	168	1739.08	120	4683.4	4124.61	5604.37
MAXIMUM	106662	10911	100	2367	928	35622	208	4128	33897	4415	9384	1085	22924	13507	436	266	3264	0	198675	427	358	1093	0	0	0	0	652	102	367	4394	253	202	12489	127	198675	106662	198675

## Sheet: Table S3
Supplementary Table S3. Comparison of results from traditional pathogen detection methods (culturing, histology)
and long-read metagenomic sequencing of white-tailed deer (Odocoileus virginianus) that died of pneumonia. Rows highlighted
in green indicate microbial species which were detected by both traditional and metagenomic approaches. Rows highlighted in
red indicate bacterial species which were found via traditional methods but not via metagenomic sequencing. Unhighlighted
rows are microbial species detected via metagenomic sequencing that were not identified with traditional methods.
Sample	Species (Culture/Histology)	Species (Metagenomics)
17NX48		Pasteurella multocida
18NX24		Anaplasma phagocytophilum
	Bibersteinia trehalosi
		Clostridium botulinum
		Clostridium novyi
		Fusobacterium gonidiaformans
		Fusobacterium necrophorum
		Fusobacterium nucleatum
	Trueperella pyogenes	Trueperella pyogenes
18NX29		Trueperella pyogenes
18NX36		Clostridium botulinum
		Clostridium novyi
		Clostridium septicum
		Clostridium sordellii
		Paeniclostridium sordellii
		Streptococcus equinus
		Streptococcus infantarius
		Streptococcus lutetiensis
18NX43		Clostridium botulinum
		Clostridium novyi
18NX44		Pasteurella multocida
		Trueperella pecoris
	Trueperella pyogenes	Trueperella pyogenes
18NX63		Mesomycoplasma ovipneumoniae
18NX66		Anaplasma phagocytophilum
		Clostridium botulinum
		Clostridium novyi
		Mesomycoplasma hyopneumoniae
		Mesomycoplasma ovipneumoniae
		Mycoplasma hyopneumoniae
		Mycoplasma ovipneumoniae
19NX07		Clostridium botulinum
		Clostridium novyi
		Pasteurella multocida
19NX36		Clostridium botulinum
		Clostridium novyi
		Pasteurella multocida
19NX41		Anaplasma phagocytophilum
		Bacteroides fragilis
		Bacteroides thetaiotaomicron
		Clostridium botulinum
		Clostridium sordellii
	Escherichia coli
		Fusobacterium gonidiaformans
		Fusobacterium necrophorum
		Paeniclostridium sordellii
		Parvimonas micra
	Pasteurella multocida	Pasteurella multocida
		Streptococcus anginosus
		Streptococcus equi
	Trueperella pyogenes	Trueperella pyogenes
19NX64		Aeromonas bestiarum
		Aeromonas hydrophila
		Aeromonas media
		Aeromonas salmonicida
		Aeromonas veronii
		Escherichia coli
		Escherichia fergusonii
		Hafnia alvei
		Pectobacterium carotovorum
		Pectobacterium versatile
19NX80		Clostridium botulinum
		Clostridium novyi
		Clostridium septicum
		Escherichia coli
		Fusobacterium gonidiaformans
		Fusobacterium necrophorum
		Fusobacterium nucleatum
		Klebsiella quasipneumoniae
		Paenibacillus sonchi
		Salmonella enterica
		Staphylococcus aureus
		Stenotrophomonas maltophilia
19NX90		Clostridium perfringens
		Clostridium sordellii
		Mesomycoplasma ovipneumoniae
		Paeniclostridium sordellii
		Streptococcus equinus
		Streptococcus gallolyticus
		Streptococcus infantarius
		Streptococcus lutetiensis
		Streptococcus macedonicus
		Streptococcus pasteurianus
20NX07		Clostridium botulinum
		Clostridium novyi
20NX09		Escherichia coli
21NX08	Trueperella pyogenes	Trueperella pyogenes
